# Supplementary material for: Hydroxyurea modulates thiol–disulfide homeostasis in the yeast endoplasmic reticulum
Source: Life Sci Alliance. 2025 Jun 20;8(8):e202503225. doi: 10.26508/lsa.202503225 (PMC12181674; doi:10.26508/lsa.202503225)
Supplement: Supplementary file 2 [file LSA-2025-03225_SdataF1.2.xlsx]

## Sheet: Sheet1
Figure 1A
Average	DMSO	αF	HU	NC		0 min	Ex. #1	Ex. #2	Ex. #3	40 min	Ex. #1	Ex. #2	Ex. #3	80 min	Ex. #1	Ex. #2	Ex. #3	120 min	Ex. #1	Ex. #2	Ex. #3
0 min	100	100	100	100		DMSO	100	100	100	DMSO	52.1952	28.8099	43.6513	DMSO	16.0137	7.32585	7.03331	DMSO	9.30536	3.67674	3.14228
40 min	41.5521	62.3569	94.183	44.1247		αF	100	100	100	αF	64.4399	51.8764	70.7544	αF	20.2193	18.1067	33.2394	αF	8.96556	11.1525	10.0995
80 min	10.1243	23.8551	95.2969	16.257		HU	100	100	100	HU	99.3789	83.2063	99.9638	HU	92.6752	81.5519	111.664	HU	83.7906	85.5272	119.95
120 min	5.37479	10.0725	96.4227	4.79185		NC	100	100	100	NC	43.06	39.7283	49.5857	NC	12.5235	9.56154	26.686	NC	4.73994	1.71008	7.92553
S.E.	DMSO	αF	HU	NC
0 min	0	0	0	0
40 min	6.83184	5.54823	5.49096	2.89495
80 min	2.94592	4.7316	8.79076	5.28414
120 min	1.97133	0.63146	11.7744	1.79444
Figure 1B
Average	DMSO	αF	HU	NC		0 min	Ex. #1	Ex. #2	Ex. #3	40 min	Ex. #1	Ex. #2	Ex. #3	80 min	Ex. #1	Ex. #2	Ex. #3	120 min	Ex. #1	Ex. #2	Ex. #3
0 min	100	100	100	100		DMSO	100	100	100	DMSO	65.8967	26.4299	49.0255	DMSO	26.2196	21.0547	31.0511	DMSO	12.5743	6.91951	13.6018
40 min	47.1174	26.3604	53.2561	42.71		αF	100	100	100	αF	24.251	16.9711	37.8592	αF	16.2108	6.99265	15.9955	αF	12.6934	6.47481	27.934
80 min	26.1085	13.0663	18.0572	13.2698		HU	100	100	100	HU	40.9274	62.3017	56.5393	HU	19.3042	15.869	18.9984	HU	9.15666	10.3992	10.3415
120 min	11.0319	15.7007	9.96576	4.07784		NC	100	100	100	NC	47.1248	26.6746	54.3305	NC	16.2166	6.87078	16.7219	NC	8.00985	1.15766	3.06601
S.E.	DMSO	αF	HU	NC
0 min	0	0	0	0
40 min	11.4329	6.12144	6.38487	8.28312
80 min	2.88624	3.03746	1.09765	3.20282
120 min	2.07746	6.3746	0.404894	2.04173
Figure 1C
Average	DMSO	αF	HU	NC		0 min	Ex. #1	Ex. #2	Ex. #3	30 min	Ex. #1	Ex. #2	Ex. #3	60 min	Ex. #1	Ex. #2	Ex. #3	90 min	Ex. #1	Ex. #2	Ex. #3
0 min	100	100	100	100		DMSO	100	100	100	DMSO	30.7974	60.3344	73.9803	DMSO	6.07219	9.05898	25.9512	DMSO	1.71884	5.99337	9.15772
30 min	55.0374	43.0742	50.9333	44.9924		αF	100	100	100	αF	41.9813	51.2944	35.947	αF	16.0602	19.541	10.4393	αF	11.8273	11.4569	17.1887
60 min	13.6941	15.3468	11.3133	7.53811		HU	100	100	100	HU	44.42	60.4569	47.9229	HU	5.56875	14.8263	13.5449	HU	2.56694	4.23059	8.62829
90 min	5.62331	13.491	5.14194	4.69545		NC	100	100	100	NC	34.3332	43.3858	57.2581	NC	3.2605	9.80357	9.55026	NC	2.94996	4.22848	6.90791
S.E.	DMSO	αF	HU	NC
0 min	0	0	0	0
30 min	12.7441	4.46399	4.86802	6.66642
60 min	6.18888	2.65154	2.89601	2.14005
90 min	2.15538	1.85194	1.80812	1.16617
