# Supplementary material for: Hydroxyurea modulates thiol–disulfide homeostasis in the yeast endoplasmic reticulum
Source: Life Sci Alliance. 2025 Jun 20;8(8):e202503225. doi: 10.26508/lsa.202503225 (PMC12181674; doi:10.26508/lsa.202503225)
Supplement: Supplementary file 4 [file LSA-2025-03225_SdataFS1.2.xlsx]

## Sheet: Sheet1
Figure S1A
Average	DMSO	αF	HU	NC		0 min	Ex. #1	Ex. #2	Ex. #3	40 min	Ex. #1	Ex. #2	Ex. #3	80 min	Ex. #1	Ex. #2	Ex. #3	120 min	Ex. #1	Ex. #2	Ex. #3
0 min	100	100	100	100		DMSO	100	100	100	DMSO	65.4964	5.46062	46.1577	DMSO	52.9958	-3.41963	14.383	DMSO	11.8775	-10.0072	11.5515
40 min	39.0382	41.7962	98.3383	65.1971		αF	100	100	100	αF	48.6942	19.1634	57.5308	αF	11.6674	-1.80753	15.0529	αF	11.8696	9.05817	12.9956
80 min	21.3197	8.30426	93.5547	13.0384		HU	100	100	100	HU	98.9682	93.7369	102.31	HU	96.6322	74.4651	109.567	HU	86.0329	81.8729	114.848
120 min	4.47397	11.3078	94.2514	-0.316708		NC	100	100	100	NC	97.6534	36.1254	61.8125	NC	20.2354	-1.42956	20.3094	NC	3.85721	-16.0338	11.2265
S.E.	DMSO	αF	HU	NC
0 min	0	0	0	0
40 min	17.6926	11.6003	2.49475	17.842
80 min	16.651	5.14948	10.2491	7.23402
120 min	7.24118	1.17083	10.3683	8.14139
Figure S1B
Average	DMSO	αF	HU	NC		0 min	Ex. #1	Ex. #2	Ex. #3	40 min	Ex. #1	Ex. #2	Ex. #3	80 min	Ex. #1	Ex. #2	Ex. #3	120 min	Ex. #1	Ex. #2	Ex. #3
0 min	100	100	100	100		DMSO	100	100	100	DMSO	10.8505	12.6019	33.3919	DMSO	-4.29854	-7.07208	5.22119	DMSO	-6.81049	-7.62876	6.1951
40 min	18.9481	29.9547	79.5432	48.0894		αF	100	100	100	αF	14.1905	36.8332	38.8405	αF	8.04849	-2.93729	18.4741	αF	10.4156	-7.48058	36.2142
80 min	-2.04981	7.86177	41.1085	5.75098		HU	100	100	100	HU	83.9911	89.9751	64.6633	HU	27.1204	60.556	35.649	HU	12.5358	38.711	9.61002
120 min	-2.74805	13.0497	20.2856	5.23047		NC	100	100	100	NC	40.5069	74.8878	28.8735	NC	3.34664	8.04687	5.85943	NC	-1.07204	12.8732	3.89025
S.E.	DMSO	αF	HU	NC
0 min	0	0	0	0
40 min	7.23957	7.90339	7.63785	13.8136
80 min	3.72262	6.18165	10.0306	1.35792
120 min	4.47781	12.6822	9.25133	4.08103
Figure S1C
Average	DMSO	αF	HU	NC		0 min	Ex. #1	Ex. #2	Ex. #3	30 min	Ex. #1	Ex. #2	Ex. #3	60 min	Ex. #1	Ex. #2	Ex. #3	90 min	Ex. #1	Ex. #2	Ex. #3
0 min	100	100	100	100		DMSO	100	100	100	DMSO	87.0371	85.9311	87.4295	DMSO	48.6198	53.505	67.4973	DMSO	26.0381	36.8264	47.6655
30 min	86.7992	65.6554	90.3023	77.7912		αF	100	100	100	αF	41.7197	83.8095	71.4371	αF	22.6181	55.596	53.599	αF	36.4731	24.9168	44.4816
60 min	56.5407	43.9377	65.2468	62.2027		HU	100	100	100	HU	85.5693	88.8531	96.4844	HU	34.0916	70.2911	91.3577	HU	26.093	61.2724	78.1248
90 min	36.8433	35.2905	55.1634	48.1441		NC	100	100	100	NC	71.8785	77.5648	83.9303	NC	59.9236	61.3987	65.2859	NC	49.7067	47.2048	47.5208
S.E.	DMSO	αF	HU	NC
0 min	0	0	0	0
30 min	0.448614	12.4894	3.23315	3.48091
60 min	5.6569	10.6754	16.7226	1.5993
90 min	6.2433	5.67873	15.3277	0.786614
Figure S1D
Average	DMSO	αF	HU	NC		0 min	Ex. #1	Ex. #2	Ex. #3	30 min	Ex. #1	Ex. #2	Ex. #3	60 min	Ex. #1	Ex. #2	Ex. #3	90 min	Ex. #1	Ex. #2	Ex. #3
0 min	100	100	100	100		DMSO	100	100	100	DMSO	30.8656	11.5265	18.9102	DMSO	15.2607	5.75739	4.09962	DMSO	9.26763	4.74839	2.72972
30 min	20.4341	26.8744	47.1755	8.56685		αF	100	100	100	αF	32.0276	25.8185	22.7771	αF	17.5042	24.3018	23.4879	αF	6.25933	23.0708	21.2618
60 min	8.37256	21.7646	20.6799	2.9636		HU	100	100	100	HU	50.7727	39.0692	51.6845	HU	21.1661	26.8441	14.0296	HU	9.09387	11.1672	11.9461
90 min	5.58191	16.864	10.7357	1.14731		NC	100	100	100	NC	9.47888	9.30826	6.9134	NC	3.08718	2.35668	3.44692	NC	-0.132456	1.83807	1.73632
S.E.	DMSO	αF	HU	NC
0 min	0	0	0	0
30 min	5.63448	2.72207	4.06169	0.828189
60 min	3.47715	2.14314	3.70721	0.320734
90 min	1.9328	5.32798	0.851166	0.640558
