# Supplementary material for: Hydroxyurea modulates thiol–disulfide homeostasis in the yeast endoplasmic reticulum
Source: Life Sci Alliance. 2025 Jun 20;8(8):e202503225. doi: 10.26508/lsa.202503225 (PMC12181674; doi:10.26508/lsa.202503225)
Supplement: Supplementary file 5 [file LSA-2025-03225_TableS1.xlsx]

## Sheet: Sheet1
Supplementary Table 1
Plasmids used in this study
Description	Source	Name
pRS316: CEN/ARS, URA3, AmpR	(Sikorski & Hieter, 1989)	pRS316
pRS316: pPRC1-CPY*-3HA-tPRC1	(Bhamidipati et al, 2005)	pKN12-22
pRS316: pPRC1-KHN-3HA-tPRC1	(Vashist & Ng, 2004)	pSM70
pRS316: pPRC1-KWW-3HA-tPRC1	(Vashist & Ng, 2004)	pSM101
pRS316: pPDR5-3HA-Pdr5*-tPDR5	This study	pKN541
p416GPD: pGPD-6myc-Hmg2-tCYC1	This study	pKN562
pKN16: pGAL1-Ste6*-3HA-tCYC1	(Nakatsukasa & Kamura, 2016)	pKN66
2μm, URA3, pSTE6-Ste6*-3HA-tCYC1	(Huyer et al., 2004)	pSM1082
p416GPD: pGPD-3HA-Pca1-tCYC1	(Adle et al., 2009)	pKN515
p416: pCIT1-CIT1(D2-42)-HA-tCYC1	(Nishio et al., 2023)	pKN434
pRS316: pPRC1-CPY*cys∆-3HA-tPRC1	This study	pKN657
p416GPD: pGPD-KAR2 (BiP) signal sequence-FROG/B-HDEL-tCYC1	This study	pKN666
4×UPRE-pCYC1-lacZ	(Cox & Walter, 1996)	pJC104
pFA6a-natMX6	Euroscarf	P30437
hphNT1	National BioResource Project - Yeast	BYP9596
Model ERAD substrates and cytosolic degradation substrates used in this study
<ERAD-L substrates>
CPY*-3HA (pKN12-22)	A variant of vacuolar carboxypeptidase Y (Prc1) with mutations G255R (REF). CPY* is retained in the ER and targeted for proteasomal degradation by the Hrd1 ubiquitin ligase complex. The construct used in this study harbors a signal sequence derived from KAR2 instead of that from PRC1.
KHN-3HA (pSM70)	A heterologously expressed simian virus 5 hemagglutinin neuraminidase (HN) that is fused with the cleavable signal sequence from the yeast Kar2 (the ER luminal Hsp70).
KWW-3HA (pSM101)	A chimeric protein comprising KHN luminal domain, Wsc1 transmembrane domain, and Wsc1 cytosolic domain.
<ERAD-M substrates>
3HA-Pdr5* (pKN541)	A 12 transmembrane protein that harbors misfolded lesions near these domains.
6myc-Hmg2 (pKN562)	An unregulated version of Hmg2 and is constitutively degraded via ERAD. 6myc-tag is located between the first two putative transmembrane spans.
<ERAD-C substrates>
Ste6*-3HA (pKN66, pSM1082)	A C-terminal truncated derivative of the a-factor transporter Ste6. Ste6* remains in the ER and is targeted for proteasomal degradation by Doa10 ubiquitin ligase.
3HA-Pca1 (pKN515)	A cadmium transporting P-type ATPase whose proteasome-dependent degradation is exclusively dependent on Doa10.
<Cytosolic degradation substrates>
NDCit1-HA (pKN434)	A mutant form of mitochondrial citrate synthase (Cit1) that lacks amino acids 2 to 42, the region containing the N-terminal mitochondrial targeting sequence. N∆Cit1 is not imported into mitochondria and is targeted for proteasomal degradation by the SCFUcc1 ubiquitin ligase complex.
Cit2-GFP-SKL (expressed from genomic DNA locus)	A citrate synthase in the glyoxylate cycle (Cit2) with GFP insertion upstream of its C-terminal peroxisome-targeting sequence 1 (PTS1: serine-lysine-leucine). Cit2-GFP-SKL was expressed from its endogenous locus in the chromosome and is localized to both cytosol and peroxisome in glucose-grown cells.
Spo12 (endogenous protein was analyzed with a specific antibody)	A component of the Cdc14 early anaphase release network. Spo12 is targeted for degradation by the APC/CCdh1 complex in G1 phase and Tom1 ubiquitin ligase in G2/M phase.
