# Supplementary material for: Hydroxyurea modulates thiol–disulfide homeostasis in the yeast endoplasmic reticulum
Source: Life Sci Alliance. 2025 Jun 20;8(8):e202503225. doi: 10.26508/lsa.202503225 (PMC12181674; doi:10.26508/lsa.202503225)
Supplement: Supplementary file 8 [file LSA-2025-03225_SdataFS3.2.xlsx]

## Sheet: Sheet1
Figure S3
Average	HU 0 mg/ml	HU 0.1 mg/ml	HU 1 mg/ml	HU 5 mg/ml	HU 10 mg/ml		0 min	Ex. #1	Ex. #2	Ex. #3	40 min	Ex. #1	Ex. #2	Ex. #3	80 min	Ex. #1	Ex. #2	Ex. #3	120 min	Ex. #1	Ex. #2	Ex. #3
0 min	100	100	100	100	100		HU 0 mg/ml	100	100	100	HU 0 mg/ml	42.613	7.02899	20.3754	HU 0 mg/ml	0.612155	0.891251	0.0950261	HU 0 mg/ml	-0.975875	0.523136	-0.418485
40 min	23.3391	26.6088	47.49	77.2678	82.6927		HU 0.1 mg/ml	100	100	100	HU 0.1 mg/ml	26.301	24.5569	28.9684	HU 0.1 mg/ml	-0.772636	3.1895	2.52744	HU 0.1 mg/ml	-0.523534	1.74573	-0.640125
80 min	0.532811	1.6481	26.8433	55.749	66.3842		HU 1 mg/ml	100	100	100	HU 1 mg/ml	49.7071	52.9379	39.8251	HU 1 mg/ml	28.5858	27.367	24.5771	HU 1 mg/ml	19.0994	18.0209	20.6142
120 min	-0.290408	0.194025	19.2448	52.2179	58.403		HU 5 mg/ml	100	100	100	HU 5 mg/ml	77.2295	59.7868	94.787	HU 5 mg/ml	48.5413	42.7175	75.9883	HU 5 mg/ml	44.0552	49.4944	63.1041
							HU 10 mg/ml	100	100	100	HU 10 mg/ml	70.152	94.6486	83.2774	HU 10 mg/ml	50.4982	69.583	79.0713	HU 10 mg/ml	44.0802	62.2331	68.8958
S.E.	HU 0 mg/ml	HU 0.1 mg/ml	HU 1 mg/ml	HU 5 mg/ml	HU 10 mg/ml
0 min	0	0	0	0	0
40 min	10.3785	1.28276	3.94433	10.1037	7.07759
80 min	0.233249	1.22536	1.18647	10.2583	8.40198
120 min	0.43744	0.776584	0.752155	5.66506	7.41519
