# Supplementary material for: Hydroxyurea modulates thiol–disulfide homeostasis in the yeast endoplasmic reticulum
Source: Life Sci Alliance. 2025 Jun 20;8(8):e202503225. doi: 10.26508/lsa.202503225 (PMC12181674; doi:10.26508/lsa.202503225)
Supplement: Supplementary file 10 [file LSA-2025-03225_SdataFS4.2.xlsx]

## Sheet: Sheet1
Figure S4A
Average	WT 0 mg/ml	WT 10 mg/ml	ucc1D		0 min	Ex. #1	Ex. #2	Ex. #3	40 min	Ex. #1	Ex. #2	Ex. #3	80 min	Ex. #1	Ex. #2	Ex. #3	120 min	Ex. #1	Ex. #2	Ex. #3
0 min	100	100	100		WT 0 mg/ml	100	100	100	WT 0 mg/ml	57.0845	69.1426	43.4391	WT 0 mg/ml	29.8625	40.1783	12.1457	WT 0 mg/ml	16.2508	18.2437	3.64465
40 min	56.5554	62.6841	115.221		WT10 mg/ml	100	100	100	WT10 mg/ml	64.6492	63.4386	59.9647	WT10 mg/ml	38.268	35.1029	25.5373	WT10 mg/ml	19.0938	24.6936	4.261
80 min	27.3955	32.9694	121.183		ucc1D	100	100	100	ucc1D	107.244	109.933	128.486	ucc1D	114.258	95.1163	154.175	ucc1D	85.6551	87.4144	163.529
120 min	12.713	16.0161	112.199
S.E.	WT 0 mg/ml	WT 10 mg/ml	ucc1D
0 min	0	0	0
40 min	7.4247	1.40394	6.67795
80 min	8.18577	3.82674	17.3968
120 min	4.57054	6.09582	25.6696
Figure S4B
Average	WT 0 mg/ml	WT 10 mg/ml	ucc1D		0 min	Ex. #1	Ex. #2	Ex. #3	40 min	Ex. #1	Ex. #2	Ex. #3	80 min	Ex. #1	Ex. #2	Ex. #3	120 min	Ex. #1	Ex. #2	Ex. #3
0 min	100	100	100		WT 0 mg/ml	100	100	100	WT 0 mg/ml	30.5198	45.0207	47.8609	WT 0 mg/ml	12.1326	23.3981	18.0291	WT 0 mg/ml	6.48269	2.98053	20.8575
40 min	41.1338	43.0146	106.156		WT10 mg/ml	100	100	100	WT10 mg/ml	48.6091	31.6815	48.7533	WT10 mg/ml	30.3477	2.72702	26.867	WT10 mg/ml	26.3914	1.85528	17.8371
80 min	17.8533	19.9806	122.108		ucc1D	100	100	100	ucc1D	68.9225	144.938	104.608	ucc1D	86.8436	173.926	105.555	ucc1D	114.941	109.264	116.456
120 min	10.1069	15.3612	113.554
S.E.	WT 0 mg/ml	WT 10 mg/ml	ucc1D
0 min	0	0	0
40 min	5.36997	5.66672	21.9574
80 min	3.25324	8.68509	26.466
120 min	5.46955	7.19032	2.18886
Figure S4C
Average	WT 0 mg/ml	WT 10 mg/ml	tom1D cdh1D		0 min	Ex. #1	Ex. #2	Ex. #3	40 min	Ex. #1	Ex. #2	Ex. #3	80 min	Ex. #1	Ex. #2	Ex. #3	120 min	Ex. #1	Ex. #2	Ex. #3
0 min	100	100	100		WT 0 mg/ml	100	100	100	WT 0 mg/ml	25.132	19.908	12.4743	WT 0 mg/ml	9.74958	8.07035	2.36203	WT 0 mg/ml	9.52353	5.36633	-1.53619
40 min	19.1714	38.0144	64.7918		WT10 mg/ml	100	100	100	WT10 mg/ml	45.5015	37.5757	30.9659	WT10 mg/ml	20.0693	18.9443	20.6677	WT10 mg/ml	25.1116	26.6651	14.1121
80 min	6.72732	19.8938	39.5156		tom1D cdh1D	100	100	100	tom1D cdh1D	59.5689	71.9753	62.8311	tom1D cdh1D	33.6199	41.4442	43.4828	tom1D cdh1D	23.131	27.1633	35.1071
120 min	4.45122	21.9629	28.4671
S.E.	WT 0 mg/ml	WT 10 mg/ml	tom1D cdh1D
0 min	0	0	0
40 min	3.67246	4.20181	3.71317
80 min	2.23583	0.505201	3.00604
120 min	3.22529	3.95095	3.51813
