# Supplementary material for: Hydroxyurea modulates thiol–disulfide homeostasis in the yeast endoplasmic reticulum
Source: Life Sci Alliance. 2025 Jun 20;8(8):e202503225. doi: 10.26508/lsa.202503225 (PMC12181674; doi:10.26508/lsa.202503225)
Supplement: Supplementary file 12 [file LSA-2025-03225_SdataF2.2.xlsx]

## Sheet: Sheet1
Figure 2A
Average	hrd1D	yos9D	WT	HU (1 hr)	HU (15 min)		0 min	Ex. #1	Ex. #2	Ex. #3	40 min	Ex. #1	Ex. #2	Ex. #3	80 min	Ex. #1	Ex. #2	Ex. #3	120 min	Ex. #1	Ex. #2	Ex. #3
0 min	100	100	100	100	100		hrd1D	100	100	100	hrd1D	114.762	100.934	90.5575	hrd1D	95.6045	109.842	99.2449	hrd1D	80.7968	131.415	89.9584
40 min	102.085	102.11	29.9943	92.2367	93.9331		yos9D	100	100	100	yos9D	92.6563	102.028	111.644	yos9D	80.8481	88.3977	131.684	yos9D	75.3319	73.9023	104.088
80 min	101.564	100.31	3.98184	83.919	79.9751		WT	100	100	100	WT	36.8354	28.1368	25.0108	WT	3.61143	4.90063	3.43347	WT	1.57817	4.19521	3.32182
120 min	100.723	84.4408	3.03174	78.3172	64.0602		HU (1 hr)	100	100	100	HU (1 hr)	100.964	93.9945	81.7516	HU (1 hr)	103.764	82.3282	65.6646	HU (1 hr)	100.694	74.053	60.2041
							HU (15 min)	100	100	100	HU (15 min)	92.0526	91.585	98.1616	HU (15 min)	85.0744	70.8614	83.9894	HU (15 min)	66.675	65.4072	60.0983
S.E.	hrd1D	yos9D	WT	HU (1 hr)	HU (15 min)
0 min	0	0	0	0	0
40 min	7.01099	5.48146	3.53757	5.61533	2.11856
80 min	4.27048	15.8378	0.462258	11.0271	4.56758
120 min	15.5721	9.83235	0.769272	11.8814	2.01445
Figure 2D
Average	WT	MMS	HU				0 min	Ex. #1	Ex. #2	Ex. #3	40 min	Ex. #1	Ex. #2	Ex. #3	80 min	Ex. #1	Ex. #2	Ex. #3	120 min	Ex. #1	Ex. #2	Ex. #3
0 min	100	100	100				WT	100	100	100	WT	25.9991	35.7295	34.814	WT	8.49195	6.44615	4.69331	WT	4.96094	1.65354	3.25785
40 min	32.1809	13.5071	90.7185				MMS	100	100	100	MMS	13.0586	14.0074	13.4554	MMS	3.2029	0.9	1.07426	MMS	1.95708	0.584465	0.90952
80 min	6.5438	1.72572	98.0986				HU	100	100	100	HU	90.5889	91.2812	90.2855	HU	74.3593	113.557	106.379	HU	60.6424	91.6591	97.3226
120 min	3.29078	1.15035	83.208
S.E.	WT	MMS	HU
0 min	0	0	0
40 min	3.10217	0.275121	0.294652
80 min	1.09766	0.740303	12.0492
120 min	0.954905	0.414133	11.4007
