# Supplementary material for: Hydroxyurea modulates thiol–disulfide homeostasis in the yeast endoplasmic reticulum
Source: Life Sci Alliance. 2025 Jun 20;8(8):e202503225. doi: 10.26508/lsa.202503225 (PMC12181674; doi:10.26508/lsa.202503225)
Supplement: Supplementary file 16 [file LSA-2025-03225_SdataF3.2.xlsx]

## Sheet: Sheet1
Figure 3A
Average	none	HU	NAC	HU+NAC		0 min	Ex. #1	Ex. #2	Ex. #3	40 min	Ex. #1	Ex. #2	Ex. #3	80 min	Ex. #1	Ex. #2	Ex. #3	120 min	Ex. #1	Ex. #2	Ex. #3
0 min	100	100	100	100		none	100	100	100	none	16.3763	14.598	18.063	none	-1.20384	-2.7069	-0.919134	none	-0.876881	-2.20108	-0.478706
40 min	16.3458	102.267	60.057	68.6748		HU	100	100	100	HU	116.901	90.3891	99.5111	HU	133.891	113.53	107.966	HU	126.364	89.7003	142.766
80 min	-1.60996	118.462	6.8779	19.9629		NAC	100	100	100	NAC	50.671	62.5379	66.9622	NAC	4.11864	9.09274	7.42233	NAC	1.08357	0.936326	2.55763
120 min	-1.18555	119.61	1.52584	2.24212		HU+NAC	100	100	100	HU+NAC	79.5469	64.0313	62.4462	HU+NAC	22.645	19.6518	17.5919	HU+NAC	2.0698	2.10112	2.55544
S.E.	none	HU	NAC	HU+NAC
0 min	0	0	0	0
40 min	1.00037	7.77644	4.86371	5.45526
80 min	0.554594	7.87969	1.46147	1.46698
120 min	0.520609	15.6867	0.517641	0.156922
