# Supplementary material for: Hydroxyurea modulates thiol–disulfide homeostasis in the yeast endoplasmic reticulum
Source: Life Sci Alliance. 2025 Jun 20;8(8):e202503225. doi: 10.26508/lsa.202503225 (PMC12181674; doi:10.26508/lsa.202503225)
Supplement: Supplementary file 18 [file LSA-2025-03225_SdataFS7.2.xlsx]

## Sheet: Sheet1
Figure S7
Average	none	HU	NAC	HU+NAC		0 min	Ex. #1	Ex. #2	Ex. #3	40 min	Ex. #1	Ex. #2	Ex. #3	80 min	Ex. #1	Ex. #2	Ex. #3	120 min	Ex. #1	Ex. #2	Ex. #3
0 min	100	100	100	100		none	100	100	100	none	25.761	22.2058	22.9424	none	0.0649038	3.20424	1.96494	none	3.69036	1.92936	3.36807
40 min	23.6364	107.908	32.5381	58.8375		HU	100	100	100	HU	91.0555	124.774	107.895	HU	75.178	107.383	89.1759	HU	51.2933	91.3323	74.4708
80 min	1.74469	90.5788	1.43244	9.68778		NAC	100	100	100	NAC	32.607	36.062	28.9453	NAC	2.82773	0.724422	0.745167	NAC	3.30848	0.322002	2.71928
120 min	2.99593	72.3655	2.11659	1.19831		HU+NAC	100	100	100	HU+NAC	58.1259	56.2645	62.122	HU+NAC	12.7323	6.5462	9.78487	HU+NAC	2.82005	0.286761	0.488106
S.E.	none	HU	NAC	HU+NAC
0 min	0	0	0	0
40 min	1.08337	9.73364	2.05473	1.72794
80 min	0.912914	9.32308	0.697671	1.78642
120 min	0.541339	11.6061	0.913271	0.812954
