# Supplementary material for: Hydroxyurea modulates thiol–disulfide homeostasis in the yeast endoplasmic reticulum
Source: Life Sci Alliance. 2025 Jun 20;8(8):e202503225. doi: 10.26508/lsa.202503225 (PMC12181674; doi:10.26508/lsa.202503225)
Supplement: Supplementary file 20 [file LSA-2025-03225_SdataFS8.2.xlsx]

## Sheet: Fig S8A
Figure S8A
Average	H2O2 0 mM	H2O2 1 mM	H2O2 1.5 mM	H2O2 2 mM	H2O2 2.5 mM	hrd1D		0 min	Ex. #1	Ex. #2	Ex. #3	40 min	Ex. #1	Ex. #2	Ex. #3	80 min	Ex. #1	Ex. #2	Ex. #3	120 min	Ex. #1	Ex. #2	Ex. #3
0 min	100	100	100	100	100	100		H2O2 0 mM	100	100	100	H2O2 0 mM	21.1717	31.3824	12.4389	H2O2 0 mM	1.00216	1.58204	-3.18785	H2O2 0 mM	0.240809	-0.0580364	-3.08607
40 min	21.6643	71.8808	115.985	99.1483	90.0098	102.14		H2O2 1 mM	100	100	100	H2O2 1 mM	69.2258	83.2701	63.1465	H2O2 1 mM	52.2721	56.1832	39.3568	H2O2 1 mM	49.7561	51.5153	42.8882
80 min	-0.201215	49.2707	101.858	98.4321	85.0238	102.506		H2O2 1.5 mM	100	100	100	H2O2 1.5 mM	106.707	118.249	122.998	H2O2 1.5 mM	97.0616	96.2566	112.255	H2O2 1.5 mM	91.6147	62.5917	116.249
120 min	-0.967768	48.0532	90.1519	81.1774	70.2809	89.3209		H2O2 2 mM	100	100	100	H2O2 2 mM	105.543	100.382	91.52	H2O2 2 mM	92.0311	125.823	77.4424	H2O2 2 mM	63.383	122.27	57.8791
								H2O2 2.5 mM	100	100	100	H2O2 2.5 mM	80.1205	102.538	87.3712	H2O2 2.5 mM	74.2179	94.1354	86.7181	H2O2 2.5 mM	73.468	56.2338	81.141
S.E.	H2O2 0 mM	H2O2 1 mM	H2O2 1.5 mM	H2O2 2 mM	H2O2 2.5 mM	hrd1D		hrd1D	100	100	100	hrd1D	95.8331	111.701	98.8853	hrd1D	103.287	119.178	85.0541	hrd1D	89.8131	107.493	70.6564
0 min	0	0	0	0	0	0
40 min	5.47407	5.95894	4.83727	4.09479	6.6044	4.86122
80 min	1.50267	5.08391	5.20392	14.3282	5.81176	9.85839
120 min	1.06266	2.63197	15.5069	20.6077	7.36456	10.6367

## Sheet: Fig S8B-C
Figure S8B
Average	WT H2O2 0 mM	WT H2O2 1 mM	hrd1D H2O2 0 mM	hrd1D H2O2 1 mM		0 min	Ex. #1	Ex. #2	Ex. #3	40 min	Ex. #1	Ex. #2	Ex. #3	80 min	Ex. #1	Ex. #2	Ex. #3	120 min	Ex. #1	Ex. #2	Ex. #3
0 min	100	100	100	100		WT H2O2 0 mM	100	100	100	WT H2O2 0 mM	44.6763	25.8822	9.60339	WT H2O2 0 mM	4.80977	5.54399	1.94859	WT H2O2 0 mM	1.56405	5.08421	0.936497
40 min	26.7206	75.8235	103.873	77.844		WT H2O2 1 mM	100	100	100	WT H2O2 1 mM	85.8208	83.713	57.9367	WT H2O2 1 mM	47.8836	35.0164	19.6729	WT H2O2 1 mM	33.6734	23.5834	14.6202
80 min	4.10079	34.191	93.3377	77.1828		hrd1D H2O2 0 mM	100	100	100	hrd1D H2O2 0 mM	87.3454	135.65	88.6227	hrd1D H2O2 0 mM	92.5087	97.7956	89.7087	hrd1D H2O2 0 mM	104.495	79.4049	86.1738
120 min	2.52825	23.959	90.0245	81.5072		hrd1D H2O2 1 mM	100	100	100	hrd1D H2O2 1 mM	68.4663	81.8049	83.2608	hrd1D H2O2 1 mM	71.7544	76.6059	83.1883	hrd1D H2O2 1 mM	89.0134	59.2172	96.2911
S.E.	WT H2O2 0 mM	WT H2O2 1 mM	hrd1D H2O2 0 mM	hrd1D H2O2 1 mM
0 min	0	0	0	0
40 min	10.1333	8.96407	15.8929	4.70767
80 min	1.09677	8.15416	2.37102	3.31327
120 min	1.29076	5.50339	7.49429	11.3413
Figure S8C
Average	WT H2O2 0 mM	WT H2O2 2.5 mM	hrd1D H2O2 0 mM	hrd1D H2O2 2.5 mM		0 min	Ex. #1	Ex. #2	Ex. #3	40 min	Ex. #1	Ex. #2	Ex. #3	80 min	Ex. #1	Ex. #2	Ex. #3	120 min	Ex. #1	Ex. #2	Ex. #3
0 min	100	100	100	100		WT H2O2 0 mM	100	100	100	WT H2O2 0 mM	15.9599	22.2398	9.14571	WT H2O2 0 mM	-4.48848	5.6831	-6.09889	WT H2O2 0 mM	-5.6877	6.4505	-8.32804
40 min	15.7818	94.3932	72.3028	95.4319		WT H2O2 2.5 mM	100	100	100	WT H2O2 2.5 mM	108.553	83.8296	90.7973	WT H2O2 2.5 mM	106.909	83.9291	70.6892	WT H2O2 2.5 mM	94.633	95.4186	105.453
80 min	-1.63476	87.1757	71.8902	88.0422		hrd1D H2O2 0 mM	100	100	100	hrd1D H2O2 0 mM	78.0659	61.8827	76.9598	hrd1D H2O2 0 mM	75.9428	59.1987	80.5292	hrd1D H2O2 0 mM	70.4455	50.771	71.988
120 min	-2.52175	98.5015	64.4015	102.399		hrd1D H2O2 2.5 mM	100	100	100	hrd1D H2O2 2.5 mM	97.343	95.1605	93.7922	hrd1D H2O2 2.5 mM	96.2911	87.0458	80.7896	hrd1D H2O2 2.5 mM	104.522	99.8053	102.87
S.E.	WT H2O2 0 mM	WT H2O2 2.5 mM	hrd1D H2O2 0 mM	hrd1D H2O2 2.5 mM
0 min	0	0	0	0
40 min	3.78098	7.35991	5.21983	1.03395
80 min	3.68834	10.581	6.48243	4.50255
120 min	4.55041	3.48314	6.82979	1.38177

## Sheet: Fig S8D-F
Figure S8D
Average	WT H2O2 0 mM	WT H2O2 1.5 mM	WT H2O2 2.5 mM	hrd1D H2O2 0 mM		0 min	Ex. #1	Ex. #2	Ex. #3	40 min	Ex. #1	Ex. #2	Ex. #3	80 min	Ex. #1	Ex. #2	Ex. #3	120 min	Ex. #1	Ex. #2	Ex. #3
0 min	100	100	100	100		WT H2O2 0 mM	100	100	100	WT H2O2 0 mM	37.2332	38.6016	34.5456	WT H2O2 0 mM	18.2702	17.4811	10.2933	WT H2O2 0 mM	12.9157	14.1501	3.65897
40 min	36.7935	103.689	98.9073	91.5111		WT H2O2 1.5 mM	100	100	100	WT H2O2 1.5 mM	98.4658	99.4522	113.15	WT H2O2 1.5 mM	99.8681	78.1333	80.4828	WT H2O2 1.5 mM	117.255	59.4387	86.927
80 min	15.3482	86.1614	99.8874	92.7687		WT H2O2 2.5 mM	100	100	100	WT H2O2 2.5 mM	95.6725	100.738	100.311	WT H2O2 2.5 mM	95.2665	106.237	98.1585	WT H2O2 2.5 mM	83.1291	111.641	82.9684
120 min	10.2416	87.8734	92.5794	85.2121		hrd1D H2O2 0 mM	100	100	100	hrd1D H2O2 0 mM	92.688	88.758	93.0874	hrd1D H2O2 0 mM	102.393	92.4158	83.4975	hrd1D H2O2 0 mM	92.9821	92.2992	70.3551
S.E.	WT H2O2 0 mM	WT H2O2 1.5 mM	WT H2O2 2.5 mM	hrd1D H2O2 0 mM
0 min	0	0	0	0
40 min	1.19134	4.73882	1.62208	1.38139
80 min	2.53768	6.88685	3.28288	5.45741
120 min	3.31055	16.6967	9.5308	7.43113
Figure S8E
Average	WT H2O2 0 mM	WT H2O2 1.5 mM	WT H2O2 2.5 mM	doa10D H2O2 0 mM		0 min	Ex. #1	Ex. #2	Ex. #3	40 min	Ex. #1	Ex. #2	Ex. #3	80 min	Ex. #1	Ex. #2	Ex. #3	120 min	Ex. #1	Ex. #2	Ex. #3
0 min	100	100	100	100		WT H2O2 0 mM	100	100	100	WT H2O2 0 mM	12.0863	4.51374	5.08042	WT H2O2 0 mM	1.80154	1.26484	-0.106213	WT H2O2 0 mM	1.27551	1.62959	0.127997
40 min	7.22681	92.5981	95.0164	75.0822		WT H2O2 1.5 mM	100	100	100	WT H2O2 1.5 mM	89.5319	90.4108	97.8516	WT H2O2 1.5 mM	81.3858	109.135	93.3499	WT H2O2 1.5 mM	60.2532	89.681	96.842
80 min	0.98672	94.6237	83.0534	61.7248		WT H2O2 2.5 mM	100	100	100	WT H2O2 2.5 mM	97.7792	86.4333	100.837	WT H2O2 2.5 mM	87.2668	68.1843	93.7091	WT H2O2 2.5 mM	84.7852	66.7317	64.877
120 min	1.01103	82.2587	72.1313	54.2543		doa10D H2O2 0 mM	100	100	100	doa10D H2O2 0 mM	71.9411	68.7492	84.5564	doa10D H2O2 0 mM	48.6523	62.2727	74.2493	doa10D H2O2 0 mM	41.9128	50.1689	70.6812
S.E.	WT H2O2 0 mM	WT H2O2 1.5 mM	WT H2O2 2.5 mM	doa10D H2O2 0 mM
0 min	0	0	0	0
40 min	2.43523	2.639	4.38137	4.82587
80 min	0.568005	8.03589	7.66363	7.39427
120 min	0.453194	11.1953	6.34957	8.55226
Figure S8F
Average	WT H2O2 0 mM	WT H2O2 1 mM	WT H2O2 2 mM	ucc1D H2O2 0 mM		0 min	Ex. #1	Ex. #2	Ex. #3	40 min	Ex. #1	Ex. #2	Ex. #3	80 min	Ex. #1	Ex. #2	Ex. #3	120 min	Ex. #1	Ex. #2	Ex. #3
0 min	100	100	100	100		WT H2O2 0 mM	100	100	100	WT H2O2 0 mM	51.9244	44.754	34.5574	WT H2O2 0 mM	15.1203	8.80169	7.39915	WT H2O2 0 mM	1.9745	-2.69013	-0.552318
30 min	43.7453	88.9915	98.5029	109.127		WT H2O2 1 mM	100	100	100	WT H2O2 1 mM	98.033	90.9477	77.9938	WT H2O2 1 mM	73.6419	91.8406	67.8555	WT H2O2 1 mM	57.7698	94.568	65.799
60 min	10.4404	77.7793	98.8128	112.029		WT H2O2 2 mM	100	100	100	WT H2O2 2 mM	111.224	80.0268	104.258	WT H2O2 2 mM	117.047	70.1884	109.203	WT H2O2 2 mM	128.419	62.3506	96.0946
90 min	-0.422651	72.7123	95.6214	118.482		ucc1D H2O2 0 mM	100	100	100	ucc1D H2O2 0 mM	89.188	124.396	113.797	ucc1D H2O2 0 mM	79.8244	141.348	114.916	ucc1D H2O2 0 mM	70.2898	150.482	134.674
S.E.	WT H2O2 0 mM	WT H2O2 1 mM	WT H2O2 2 mM	ucc1D H2O2 0 mM
0 min	0	0	0	0
30 min	5.03874	5.86695	9.45441	10.4284
60 min	2.37472	7.22634	14.4902	17.8189
90 min	1.34812	11.171	19.0737	24.5243
