# Supplementary material for: Hydroxyurea modulates thiol–disulfide homeostasis in the yeast endoplasmic reticulum
Source: Life Sci Alliance. 2025 Jun 20;8(8):e202503225. doi: 10.26508/lsa.202503225 (PMC12181674; doi:10.26508/lsa.202503225)
Supplement: Supplementary file 22 [file LSA-2025-03225_SdataFS9.2.xlsx]

## Sheet: Fig S9A
Figure S9A
Average	diamide 0 mM	diamide 0.5 mM	diamide 1 mM	diamide 1.5 mM	diamide 2 mM	hrd1D		0 min	Ex. #1	Ex. #2	Ex. #3	40 min	Ex. #1	Ex. #2	Ex. #3	80 min	Ex. #1	Ex. #2	Ex. #3	120 min	Ex. #1	Ex. #2	Ex. #3
0 min	100	100	100	100	100	100		diamide 0 mM	100	100	100	diamide 0 mM	21.6413	20.5613	23.6844	diamide 0 mM	1.59144	5.79362	1.83767	diamide 0 mM	-1.01412	2.80757	0.419363
40 min	21.9623	61.0581	66.0447	87.4957	87.6135	106.293		diamide 0.5 mM	100	100	100	diamide 0.5 mM	65.3027	57.3906	60.481	diamide 0.5 mM	39.4297	26.93	29.0896	diamide 0.5 mM	20.2337	13.7736	18.3833
80 min	3.07425	31.8164	59.833	81.7251	83.5612	85.2569		diamide 1 mM	100	100	100	diamide 1 mM	71.5936	73.0695	53.471	diamide 1 mM	59.9902	67.3507	52.158	diamide 1 mM	63.0742	62.5015	50.3787
120 min	0.737602	17.4635	58.6515	68.2008	86.8955	76.1371		diamide 1.5 mM	100	100	100	diamide 1.5 mM	83.7307	90.0936	88.6629	diamide 1.5 mM	83.0079	80.0823	82.0851	diamide 1.5 mM	79.7232	66.8742	58.0049
								diamide 2 mM	100	100	100	diamide 2 mM	87.722	99.8568	75.2617	diamide 2 mM	77.9064	97.0462	75.731	diamide 2 mM	70.4973	99.3668	90.8223
S.E.	diamide 0 mM	diamide 0.5 mM	diamide 1 mM	diamide 1.5 mM	diamide 2 mM	hrd1D		hrd1D	100	100	100	hrd1D	102.663	118.871	97.3457	hrd1D	87.0067	92.541	76.2229	hrd1D	92.9729	60.7854	74.653
0 min	0	0	0	0	0	0
40 min	0.915742	2.30218	6.30127	1.92727	7.10022	6.47337
80 min	1.36155	3.85734	4.38644	0.863531	6.77166	4.7912
120 min	1.11464	1.92076	4.13968	6.30453	8.56207	9.32132

## Sheet: Fig S9B-C
Figure S9B
Average	WT diamide 0 mM	WT diamide 1 mM	hrd1D diamide 0 mM	hrd1D diamide 1 mM		0 min	Ex. #1	Ex. #2	Ex. #3	40 min	Ex. #1	Ex. #2	Ex. #3	80 min	Ex. #1	Ex. #2	Ex. #3	120 min	Ex. #1	Ex. #2	Ex. #3
0 min	100	100	100	100		WT diamide 0 mM	100	100	100	WT diamide 0 mM	37.5432	15.3887	19.5771	WT diamide 0 mM	6.46992	1.85751	2.23527	WT diamide 0 mM	1.04168	1.71709	1.11887
40 min	24.1697	104.18	92.2559	100.516		WT diamide 1 mM	100	100	100	WT diamide 1 mM	102.054	93.8662	116.62	WT diamide 1 mM	68.2921	61.9159	83.2455	WT diamide 1 mM	56.6244	42.994	60.6746
80 min	3.5209	71.1512	82.2254	97.3326		hrd1D diamide 0 mM	100	100	100	hrd1D diamide 0 mM	97.1216	91.2624	88.3838	hrd1D diamide 0 mM	84.8716	77.6912	84.1132	hrd1D diamide 0 mM	64.3069	57.9277	81.476
120 min	1.29255	53.431	67.9036	96.0891		hrd1D diamide 1 mM	100	100	100	hrd1D diamide 1 mM	102.324	96.7991	102.426	hrd1D diamide 1 mM	109.629	82.412	99.9572	hrd1D diamide 1 mM	108.377	81.5387	98.3515
S.E.	WT diamide 0 mM	WT diamide 1 mM	hrd1D diamide 0 mM	hrd1D diamide 1 mM
0 min	0	0	0	0
40 min	6.79521	6.65403	2.57083	1.85881
80 min	1.47854	6.32109	2.27763	7.96561
120 min	0.213439	5.34789	7.03164	7.82971
Figure S9C
Average	WT diamide 0 mM	WT diamide 2 mM	hrd1D diamide 0 mM	hrd1D diamide 2 mM		0 min	Ex. #1	Ex. #2	Ex. #3	40 min	Ex. #1	Ex. #2	Ex. #3	80 min	Ex. #1	Ex. #2	Ex. #3	120 min	Ex. #1	Ex. #2	Ex. #3
0 min	100	100	100	100		WT diamide 0 mM	100	100	100	WT diamide 0 mM	11.4134	20.3477	27.1316	WT diamide 0 mM	1.52337	4.06309	6.93985	WT diamide 0 mM	2.11449	6.84565	5.32328
40 min	19.6309	90.5755	86.4701	90.4713		WT diamide 2 mM	100	100	100	WT diamide 2 mM	95.791	93.9394	81.9961	WT diamide 2 mM	84.0221	85.5802	80.9943	WT diamide 2 mM	91.6788	90.076	68.2386
80 min	4.17544	83.5322	75.604	87.5425		hrd1D diamide 0 mM	100	100	100	hrd1D diamide 0 mM	93.6975	90.3139	75.399	hrd1D diamide 0 mM	87.3711	87.0151	52.4257	hrd1D diamide 0 mM	62.4959	77.483	61.8885
120 min	4.76114	83.3311	67.2891	83.444		hrd1D diamide 2 mM	100	100	100	hrd1D diamide 2 mM	97.5255	82.0516	91.8368	hrd1D diamide 2 mM	103.075	74.1981	85.354	hrd1D diamide 2 mM	116.163	56.2814	77.8881
S.E.	WT diamide 0 mM	WT diamide 2 mM	hrd1D diamide 0 mM	hrd1D diamide 2 mM
0 min	0	0	0	0
40 min	4.55161	4.32287	5.62109	4.51881
80 min	1.56461	1.3463	11.5896	8.4077
120 min	1.39439	7.56044	5.09995	17.508

## Sheet: Fig S9D-F
Figure S9D
Average	WT diamide 0 mM	WT diamide 1 mM	WT diamie 2 mM	hrd1D diamide 0 mM		0 min	Ex. #1	Ex. #2	Ex. #3	40 min	Ex. #1	Ex. #2	Ex. #3	80 min	Ex. #1	Ex. #2	Ex. #3	120 min	Ex. #1	Ex. #2	Ex. #3
0 min	100	100	100	100		WT diamide 0 mM	100	100	100	WT diamide 0 mM	44.0958	33.253	50.8137	WT diamide 0 mM	21.1538	11.3784	16.8826	WT diamide 0 mM	21.2778	7.24953	9.94469
40 min	42.7209	30.3286	44.577	89.9176		WT diamide 1 mM	100	100	100	WT diamide 1 mM	31.5117	26.538	32.9363	WT diamide 1 mM	13.0441	10.6094	16.382	WT diamide 1 mM	8.01728	8.039	14.4691
80 min	16.4716	13.3452	21.7239	82.1525		WT diamie 2 mM	100	100	100	WT diamie 2 mM	37.5714	46.1954	49.9642	WT diamie 2 mM	19.6398	20.524	25.0079	WT diamie 2 mM	15.7896	17.9575	13.4773
120 min	12.824	10.1751	15.7415	73.1122		hrd1D diamide 0 mM	100	100	100	hrd1D diamide 0 mM	103.652	78.4821	87.6184	hrd1D diamide 0 mM	88.1825	72.9126	85.3623	hrd1D diamide 0 mM	72.9972	74.399	71.9404
S.E.	WT diamide 0 mM	WT diamide 1 mM	WT diamie 2 mM	hrd1D diamide 0 mM
0 min	0	0	0	0
40 min	5.11574	1.93944	3.66787	7.35645
80 min	2.82939	1.67321	1.66173	4.69112
120 min	4.29792	2.147	1.29355	0.712061
Figure S9E
Average	WT diamide 0 mM	WT diamide 1 mM	WT diamie 2 mM	doa10D diamide 0 mM		0 min	Ex. #1	Ex. #2	Ex. #3	40 min	Ex. #1	Ex. #2	Ex. #3	80 min	Ex. #1	Ex. #2	Ex. #3	120 min	Ex. #1	Ex. #2	Ex. #3
0 min	100	100	100	100		WT diamide 0 mM	100	100	100	WT diamide 0 mM	6.80755	6.23865	16.9861	WT diamide 0 mM	1.33805	2.7957	10.1033	WT diamide 0 mM	2.33707	3.90606	8.80297
40 min	10.0108	6.9921	8.12153	76.5144		WT diamide 1 mM	100	100	100	WT diamide 1 mM	8.62177	6.55835	5.79618	WT diamide 1 mM	2.20728	1.47897	0.0414216	WT diamide 1 mM	2.5292	0.832331	-0.372268
80 min	4.74569	1.24255	-0.595709	56.8288		WT diamie 2 mM	100	100	100	WT diamie 2 mM	8.48996	6.32336	9.55126	WT diamie 2 mM	0.647325	-0.0024914	-2.43196	WT diamie 2 mM	4.24353	0.969673	-2.29671
120 min	5.01537	0.996422	0.972165	41.0196		doa10D diamide 0 mM	100	100	100	doa10D diamide 0 mM	76.2134	78.0991	75.2307	doa10D diamide 0 mM	48.9672	48.1854	73.3337	doa10D diamide 0 mM	32.3447	27.1892	63.5249
S.E.	WT diamide 0 mM	WT diamide 1 mM	WT diamie 2 mM	doa10D diamide 0 mM
0 min	0	0	0	0
40 min	3.49152	0.844018	0.949848	0.841611
80 min	2.71167	0.636304	0.937093	8.25556
120 min	1.94721	0.841591	1.888	11.3506
Figure S9F
Average	WT diamide 0 mM	WT diamide 1 mM	WT diamie 2 mM	ucc1D diamide 0 mM		0 min	Ex. #1	Ex. #2	Ex. #3	40 min	Ex. #1	Ex. #2	Ex. #3	80 min	Ex. #1	Ex. #2	Ex. #3	120 min	Ex. #1	Ex. #2	Ex. #3
0 min	100	100	100	100		WT diamide 0 mM	100	100	100	WT diamide 0 mM	28.1145	33.7582	49.7188	WT diamide 0 mM	-3.97467	6.10884	17.002	WT diamide 0 mM	-2.86227	-3.40301	3.51818
30 min	37.1972	59.7753	72.7409	112.889		WT diamide 1 mM	100	100	100	WT diamide 1 mM	54.8824	49.1557	75.2879	WT diamide 1 mM	24.9286	23.3337	47.6301	WT diamide 1 mM	11.1408	8.62153	25.2908
60 min	6.37871	31.9641	49.2628	121.426		WT diamie 2 mM	100	100	100	WT diamie 2 mM	81.0786	67.701	69.443	WT diamie 2 mM	46.9936	43.9805	56.8143	WT diamie 2 mM	27.9837	28.3813	45.095
90 min	-0.915698	15.0177	33.82	126.85		ucc1D diamide 0 mM	100	100	100	ucc1D diamide 0 mM	133.135	112.265	93.2662	ucc1D diamide 0 mM	140.972	131.421	91.8845	ucc1D diamide 0 mM	132.717	136.088	111.745
S.E.	WT diamide 0 mM	WT diamide 1 mM	WT diamie 2 mM	ucc1D diamide 0 mM
0 min	0	0	0	0
30 min	6.46934	7.9305	4.1991	11.5133
60 min	6.05693	7.84649	3.87464	15.0259
90 min	2.22243	5.18776	5.63868	7.61481
