# Supplementary material for: Hydroxyurea modulates thiol–disulfide homeostasis in the yeast endoplasmic reticulum
Source: Life Sci Alliance. 2025 Jun 20;8(8):e202503225. doi: 10.26508/lsa.202503225 (PMC12181674; doi:10.26508/lsa.202503225)
Supplement: Supplementary file 24 [file LSA-2025-03225_SdataFS10.2.xlsx]

## Sheet: Fig S10B-F
Figure S10B
Average	CXXC/CC/CXXC	HU	SXXS/CC/CXXC	CXXC/CC/SXXS	hrd1D		0 min	Ex. #1	Ex. #2	Ex. #3	40 min	Ex. #1	Ex. #2	Ex. #3	80 min	Ex. #1	Ex. #2	Ex. #3	120 min	Ex. #1	Ex. #2	Ex. #3
0 min	100	100	100	100	100		CXXC/CC/CXXC	100	100	100	CXXC/CC/CXXC	72.7756	57.4793	67.6556	CXXC/CC/CXXC	42.2306	29.0998	41.6562	CXXC/CC/CXXC	20.7855	23.5912	20.5757
40 min	65.9701	97.6687	96.8189	84.0973	90.9144		HU	100	100	100	HU	104.446	98.7384	89.8222	HU	110.466	106.026	75.0114	HU	98.1764	95.2997	79.3861
80 min	37.6622	97.1676	102.897	84.3889	80.812		SXXS/CC/CXXC	100	100	100	SXXS/CC/CXXC	97.961	106.964	85.5319	SXXS/CC/CXXC	110.725	93.1171	104.848	SXXS/CC/CXXC	113.372	87.7691	91.7037
120 min	21.6508	90.954	97.615	77.356	73.3269		CXXC/CC/SXXS	100	100	100	CXXC/CC/SXXS	85.607	84.1898	82.4951	CXXC/CC/SXXS	77.4695	93.6946	82.0027	CXXC/CC/SXXS	68.5359	83.576	79.9559
							hrd1D	100	100	100	hrd1D	95.4531	93.2361	84.0538	hrd1D	89.9177	80.2588	72.2595	hrd1D	75.1257	78.1971	66.6578
S.E.	CXXC/CC/CXXC	HU	SXXS/CC/CXXC	CXXC/CC/SXXS	hrd1D
0 min	0	0	0	0	0
40 min	4.49535	4.25516	6.21314	0.899515	3.48946
80 min	4.2844	11.152	5.17579	4.83336	5.10497
120 min	0.972099	5.8433	7.96005	4.53214	3.45038
Figure S10C
Average	CXXC/CC/CXXC	HU	SXXS/CC/CXXC	CXXC/CC/SXXS	hrd1D		0 min	Ex. #1	Ex. #2	Ex. #3	40 min	Ex. #1	Ex. #2	Ex. #3	80 min	Ex. #1	Ex. #2	Ex. #3	120 min	Ex. #1	Ex. #2	Ex. #3
0 min	100	100	100	100	100		CXXC/CC/CXXC	100	100	100	CXXC/CC/CXXC	66.0616	30.8796	57.8595	CXXC/CC/CXXC	32.516	7.43563	23.9255	CXXC/CC/CXXC	17.0026	6.45662	5.69453
40 min	51.6003	92.1158	100.105	85.2736	85.0862		HU	100	100	100	HU	95.2229	96.044	85.0806	HU	57.7133	89.2444	80.6069	HU	38.6944	96.9019	79.7373
80 min	21.2924	75.8549	83.0832	70.0173	67.3653		SXXS/CC/CXXC	100	100	100	SXXS/CC/CXXC	100.25	104.027	96.0382	SXXS/CC/CXXC	91.1446	80.1291	77.9759	SXXS/CC/CXXC	88.8508	81.3334	73.5335
120 min	9.7179	71.7779	81.2392	65.6239	50.3575		CXXC/CC/SXXS	100	100	100	CXXC/CC/SXXS	91.118	83.4572	81.2456	CXXC/CC/SXXS	77.0422	72.51	60.4995	CXXC/CC/SXXS	72.8724	67.8275	56.1719
							hrd1D	100	100	100	hrd1D	88.6217	87.9926	78.6442	hrd1D	69.7177	68.2662	64.112	hrd1D	48.3236	50.2611	52.4878
S.E.	CXXC/CC/CXXC	HU	SXXS/CC/CXXC	CXXC/CC/SXXS	hrd1D
0 min	0	0	0	0	0
40 min	10.6274	3.52561	2.30719	2.99112	3.22612
80 min	7.35882	9.40726	4.07832	4.93545	1.67975
120 min	3.64897	17.2679	4.42197	4.9453	1.20308
Figure S10D
Average	CXXC/CC/CXXC	HU	SXXS/CC/CXXC	CXXC/CC/SXXS	hrd1D		0 min	Ex. #1	Ex. #2	Ex. #3	40 min	Ex. #1	Ex. #2	Ex. #3	80 min	Ex. #1	Ex. #2	Ex. #3	120 min	Ex. #1	Ex. #2	Ex. #3
0 min	100	100	100	100	100		CXXC/CC/CXXC	100	100	100	CXXC/CC/CXXC	43.2672	28.1599	22.4706	CXXC/CC/CXXC	10.6506	2.82964	10.4762	CXXC/CC/CXXC	8.00071	0.882889	8.4887
40 min	31.2992	69.6242	72.1745	59.0092	84.3932		HU	100	100	100	HU	82.8245	64.6353	61.4126	HU	44.3192	41.8609	33.0816	HU	20.9149	25.1202	26.2797
80 min	7.98545	39.7539	59.4677	25.9893	81.5386		SXXS/CC/CXXC	100	100	100	SXXS/CC/CXXC	49.698	85.8476	80.978	SXXS/CC/CXXC	38.6347	76.0205	63.7479	SXXS/CC/CXXC	17.5695	65.2079	42.9753
120 min	5.79077	24.1049	41.9176	18.4562	83.9027		CXXC/CC/SXXS	100	100	100	CXXC/CC/SXXS	54.4925	59.5708	62.9643	CXXC/CC/SXXS	18.1622	28.1824	31.6232	CXXC/CC/SXXS	18.4132	20.6275	16.3278
							hrd1D	100	100	100	hrd1D	81.6819	100.4	71.0982	hrd1D	71.4719	110.32	62.8233	hrd1D	56.7781	127.847	67.0825
S.E.	CXXC/CC/CXXC	HU	SXXS/CC/CXXC	CXXC/CC/SXXS	hrd1D
0 min	0	0	0	0	0
40 min	6.20527	6.66543	11.3258	2.46168	8.56653
80 min	2.5784	3.41081	11.0025	4.03763	14.6059
120 min	2.45798	1.62975	13.7622	1.24141	22.1728
Figure S10E
Average	CXXC/CC/CXXC	HU	SXXS/CC/CXXC	CXXC/CC/SXXS	hrd1D		0 min	Ex. #1	Ex. #2	Ex. #3	40 min	Ex. #1	Ex. #2	Ex. #3	80 min	Ex. #1	Ex. #2	Ex. #3	120 min	Ex. #1	Ex. #2	Ex. #3
0 min	100	100	100	100	100		CXXC/CC/CXXC	100	100	100	CXXC/CC/CXXC	52.8552	72.9685	34.8989	CXXC/CC/CXXC	21.9679	38.9028	7.45044	CXXC/CC/CXXC	13.9533	13.2411	2.81173
40 min	53.5742	48.9697	78.1165	70.4909	103.365		HU	100	100	100	HU	74.4427	40.7149	31.7514	HU	42.4913	20.4861	14.8	HU	26.8797	9.63399	15.6324
80 min	22.7737	25.9258	50.5321	45.5011	89.1029		SXXS/CC/CXXC	100	100	100	SXXS/CC/CXXC	100.726	71.8453	61.7777	SXXS/CC/CXXC	80.3623	46.9928	24.2411	SXXS/CC/CXXC	46.2735	25.7248	18.2076
120 min	10.002	17.382	30.0686	32.249	82.1932		CXXC/CC/SXXS	100	100	100	CXXC/CC/SXXS	76.4079	64.7546	70.3104	CXXC/CC/SXXS	52.2843	43.1781	41.041	CXXC/CC/SXXS	39.8336	31.8924	25.0209
							hrd1D	100	100	100	hrd1D	111.256	110.043	88.7951	hrd1D	110.94	94.7912	61.5778	hrd1D	103.568	93.4685	49.5437
S.E.	CXXC/CC/CXXC	HU	SXXS/CC/CXXC	CXXC/CC/SXXS	hrd1D
0 min	0	0	0	0	0
40 min	10.9956	12.9967	11.6726	3.36522	7.29315
80 min	9.08845	8.44383	16.2972	3.44723	14.5306
120 min	3.60102	5.05467	8.388	4.27978	16.5831
Figure S10F
Average	CXXC/CC/CXXC	HU	SXXS/CC/CXXC	CXXC/CC/SXXS	doa10D		0 min	Ex. #1	Ex. #2	Ex. #3	40 min	Ex. #1	Ex. #2	Ex. #3	80 min	Ex. #1	Ex. #2	Ex. #3	120 min	Ex. #1	Ex. #2	Ex. #3
0 min	100	100	100	100	100		CXXC/CC/CXXC	100	100	100	CXXC/CC/CXXC	32.1907	51.5029	29.333	CXXC/CC/CXXC	2.47553	9.62421	1.02764	CXXC/CC/CXXC	-2.42109	0.913428	-2.3051
40 min	37.6755	15.8952	13.7386	27.8343	65.0156		HU	100	100	100	HU	18.2069	15.9239	13.5548	HU	-0.977213	2.14099	-1.59163	HU	-2.2777	0.115365	-2.18693
80 min	4.37579	-0.142621	-3.51503	3.26725	42.5621		SXXS/CC/CXXC	100	100	100	SXXS/CC/CXXC	9.95951	21.1945	10.0618	SXXS/CC/CXXC	-4.17892	0.458147	-6.82433	SXXS/CC/CXXC	-2.28989	1.79623	-4.03159
120 min	-1.27092	-1.44975	-1.50842	3.04639	25.5095		CXXC/CC/SXXS	100	100	100	CXXC/CC/SXXS	20.1695	32.2277	31.1058	CXXC/CC/SXXS	3.69937	2.60637	3.496	CXXC/CC/SXXS	1.34666	5.5336	2.25893
							doa10D	100	100	100	doa10D	55.8992	58.5327	80.6149	doa10D	32.3324	40.7119	54.642	doa10D	16.5394	17.0377	42.9514
S.E.	CXXC/CC/CXXC	HU	SXXS/CC/CXXC	CXXC/CC/SXXS	doa10D
0 min	0	0	0	0	0
40 min	6.96272	1.34302	3.72807	3.8461	7.83662
80 min	2.65729	1.1555	2.12832	0.335613	6.50634
120 min	1.09269	0.782998	1.72713	1.27118	8.72214
