# Supplementary material for: Hydroxyurea modulates thiol–disulfide homeostasis in the yeast endoplasmic reticulum
Source: Life Sci Alliance. 2025 Jun 20;8(8):e202503225. doi: 10.26508/lsa.202503225 (PMC12181674; doi:10.26508/lsa.202503225)
Supplement: Supplementary file 27 [file LSA-2025-03225_SdataFS13.2.xlsx]

## Sheet: Fig S13A
Figure S13A: HU
Average	0 mg/ml	1 mg/ml	10 mg/ml	CLess: 0 mg/ml	CLess: 1 mg/ml	CLess: 10 mg/ml		0 min	Ex. #1	Ex. #2	Ex. #3	40 min	Ex. #1	Ex. #2	Ex. #3	80 min	Ex. #1	Ex. #2	Ex. #3	120 min	Ex. #1	Ex. #2	Ex. #3
0 min	100	100	100	100	100	100		0 mg/ml	100	100	100	0 mg/ml	23.0281	17.9801	15.1795	0 mg/ml	1.00144	0.0236649	1.34724	0 mg/ml	-0.0562312	0.925684	-0.0309496
40 min	18.7293	66.0111	84.0296	2.26215	25.704	64.8587		1 mg/ml	100	100	100	1 mg/ml	52.5262	84.0332	61.474	1 mg/ml	25.045	38.9326	29.135	1 mg/ml	11.2971	15.2187	13.0551
80 min	0.790783	31.0375	76.6856	-1.69673	5.0817	40.6214		10 mg/ml	100	100	100	10 mg/ml	83.7479	89.2193	79.1216	10 mg/ml	68.2196	88.5387	73.2984	10 mg/ml	53.9177	68.0342	68.1063
120 min	0.279501	13.1903	63.3527	1.68598	2.20082	27.415		CLess: 0 mg/ml	100	100	100	CLess: 0 mg/ml	2.55273	4.02398	0.209738	CLess: 0 mg/ml	-0.597862	-1.67319	-2.81913	CLess: 0 mg/ml	4.88339	2.03311	-1.85855
								CLess: 1 mg/ml	100	100	100	CLess: 1 mg/ml	23.8061	24.6428	28.663	CLess: 1 mg/ml	3.64031	5.89721	5.70758	CLess: 1 mg/ml	3.15923	1.35906	2.08415
S.E.	0 mg/ml	1 mg/ml	10 mg/ml	CLess: 0 mg/ml	CLess: 1.0 mg/ml	CLess: 10 mg/ml		CLess: 10 mg/ml	100	100	100	CLess: 10 mg/ml	63.939	62.7428	67.8943	CLess: 10 mg/ml	46.6867	40.4234	34.7541	CLess: 10 mg/ml	24.3859	30.8867	26.9723
0 min	0	0	0	0	0	0
40 min	2.29644	9.37394	2.91835	1.11062	1.49911	1.55659
80 min	0.396336	4.12031	6.10521	0.641334	0.722772	3.44605
120 min	0.323174	1.1341	4.71755	1.95396	0.522929	1.88963
Figure S13A: diamide
Average	0 mM	0.5 mM	1.5 mM	CLess: 0 mM	CLess: 0.5 mM	Cless: 1.5 mM		0 min	Ex. #1	Ex. #2	Ex. #3	40 min	Ex. #1	Ex. #2	Ex. #3	80 min	Ex. #1	Ex. #2	Ex. #3	120 min	Ex. #1	Ex. #2	Ex. #3
0 min	100	100	100	100	100	100		0 mM	100	100	100	0 mM	29.8125	24.8151	30.9253	0 mM	4.41268	2.43386	6.69616	0 mM	1.0788	1.23021	1.54048
40 min	28.5176	70.1844	85.7438	9.25769	25.3922	61.3353		0.5 mM	100	100	100	0.5 mM	52.8916	95.6145	62.0469	0.5 mM	26.6209	61.5406	46.3436	0.5 mM	17.6455	57.7146	33.7545
80 min	4.51423	44.835	71.928	0.341149	4.7626	46.3355		1.5 mM	100	100	100	1.5 mM	76.5461	82.1641	98.5214	1.5 mM	58.8651	71.6373	85.2816	1.5 mM	52.7341	68.5123	68.6551
120 min	1.28317	36.3715	63.3005	2.00123	4.07886	38.1418		CLess: 0 mM	100	100	100	CLess: 0 mM	7.16806	7.12411	13.4809	CLess: 0 mM	0.536807	0.061402	0.425238	CLess: 0 mM	3.09221	1.7073	1.20417
								CLess: 0.5 mM	100	100	100	CLess: 0.5 mM	24.0258	22.4812	29.6697	CLess: 0.5 mM	2.05129	3.8115	8.42502	CLess: 0.5 mM	4.17342	2.92781	5.13534
S.E.	0 mM	0.5 mM	1.5 mM	CLess: 0 mM	CLess: 0.5 mM	Cless: 1.5 mM		Cless: 1.5 mM	100	100	100	Cless: 1.5 mM	58.0594	65.1079	60.8386	Cless: 1.5 mM	34.2323	52.21	52.5641	Cless: 1.5 mM	29.7958	42.3189	42.3108
0 min	0	0	0	0	0	0
40 min	1.87894	12.9869	6.59138	2.11165	2.18473	2.04982
80 min	1.23147	10.1086	7.62718	0.143534	1.9004	6.05245
120 min	0.13588	11.6407	5.28336	0.564494	0.639009	4.17304
Figure S13A: H2O2
Average	0 mM	1 mM	2 mM	CLess: 0 mM	CLess: 1 mM	Cless: 2 mM		0 min	Ex. #1	Ex. #2	Ex. #3	40 min	Ex. #1	Ex. #2	Ex. #3	80 min	Ex. #1	Ex. #2	Ex. #3	120 min	Ex. #1	Ex. #2	Ex. #3
0 min	100	100	100	100	100	100		0 mM	100	100	100	0 mM	33.4497	25.5753	44.2009	0 mM	5.80949	3.65694	7.09612	0 mM	1.66244	0.844264	0.81624
40 min	34.4086	79.1028	86.8886	11.1766	54.8186	105.757		1 mM	100	100	100	1 mM	87.6244	69.87	79.814	1 mM	62.8168	63.5813	56.7514	1 mM	49.2199	36.7939	38.993
80 min	5.52085	61.0498	81.8896	-0.309724	27.6074	91.9179		2 mM	100	100	100	2 mM	90.0896	92.8892	77.6872	2 mM	81.0439	95.4032	69.2217	2 mM	83.704	86.4385	69.0721
120 min	1.10765	41.6689	79.7382	2.2842	11.8724	92.0459		CLess: 0 mM	100	100	100	CLess: 0 mM	13.2236	9.52071	10.7856	CLess: 0 mM	-1.76464	1.13436	-0.298886	CLess: 0 mM	-0.85038	4.84309	2.85989
								CLess: 1 mM	100	100	100	CLess: 1 mM	42.1116	64.1917	58.1525	CLess: 1 mM	18.5221	32.2652	32.0351	CLess: 1 mM	8.27251	14.6699	12.6749
S.E.	0 mM	1 mM	2 mM	CLess: 0 mM	CLess: 1 mM	Cless: 2 mM		Cless: 2 mM	100	100	100	Cless: 2 mM	135.159	105.886	76.2271	Cless: 2 mM	133.282	78.3305	64.1417	Cless: 2 mM	115.125	101.567	59.4452
0 min	0	0	0	0	0	0
40 min	5.39808	5.13758	4.67117	1.08667	6.58835	17.0122
80 min	1.00324	2.16052	7.56975	0.836887	4.54317	21.0835
120 min	0.277513	3.82848	5.39114	1.66858	1.88985	16.7636

## Sheet: Fig S13B
Figure S13B: left
Average	CPY* WT	CPY* mnl1D	CPY* hrd1D		0 min	Ex. #1	Ex. #2	Ex. #3	40 min	Ex. #1	Ex. #2	Ex. #3	80 min	Ex. #1	Ex. #2	Ex. #3	120 min	Ex. #1	Ex. #2	Ex. #3
0 min	100	100	100		CPY* WT	100	100	100	CPY* WT	45.6491	24.4339	27.7488	CPY* WT	6.50265	9.2333	3.81818	CPY* WT	2.47973	5.18674	1.70302
40 min	32.6106	76.2815	87.0318		CPY* mnl1D	100	100	100	CPY* mnl1D	67.2732	80.8932	80.678	CPY* mnl1D	59.3302	55.8506	69.116	CPY* mnl1D	47.1288	53.7469	62.2135
80 min	6.51804	61.4323	92.3312		CPY* hrd1D	100	100	100	CPY* hrd1D	95.8016	82.5207	82.773	CPY* hrd1D	122.619	78.4409	75.9339	CPY* hrd1D	145.251	85.8635	72.3545
120 min	3.12316	54.3631	101.156
S.E.	CPY* WT	CPY* mnl1D	CPY* hrd1D
0 min	0	0	0
40 min	6.5891	4.50458	4.38553
80 min	1.56323	3.97101	15.1611
120 min	1.05587	4.36546	22.3895
Figure S13B: right
Average	CLess WT	CLess mnl1D	CLess hrd1D		0 min	Ex. #1	Ex. #2	Ex. #3	40 min	Ex. #1	Ex. #2	Ex. #3	80 min	Ex. #1	Ex. #2	Ex. #3	120 min	Ex. #1	Ex. #2	Ex. #3
0 min	100	100	100		CLess WT	100	100	100	CLess WT	2.77671	2.45888	2.55783	CLess WT	-0.118383	-0.414121	-0.322816	CLess WT	8.31471	6.11354	2.67591
40 min	2.5978	61.3193	95.516		CLess mnl1D	100	100	100	CLess mnl1D	55.9433	58.3139	69.7007	CLess mnl1D	42.1718	38.2506	52.0268	CLess mnl1D	29.5146	26.8193	32.0668
80 min	-0.285107	44.1497	94.0761		CLess hrd1D	100	100	100	CLess hrd1D	78.8091	103.688	104.051	CLess hrd1D	85.0095	110.554	86.6648	CLess hrd1D	93.7289	117.215	72.1034
120 min	5.70139	29.4669	94.3492
S.E.	CLess WT	CLess mnl1D	CLess hrd1D
0 min	0	0	0
40 min	0.0939023	4.24621	8.35407
80 min	0.0874295	4.09798	8.25282
120 min	1.64077	1.51499	13.0264

## Sheet: Fig S13C
Figure S13C
Average	WT HU 0 mg/ml	WT HU 10 mg/ml	mnl1D HU 0 mg/ml	hrd1D HU 0 mg/ml		0 min	Ex. #1	Ex. #2	Ex. #3	40 min	Ex. #1	Ex. #2	Ex. #3	80 min	Ex. #1	Ex. #2	Ex. #3	120 min	Ex. #1	Ex. #2	Ex. #3
0 min	100	100	100	100		WT HU 0 mg/ml	100	100	100	WT HU 0 mg/ml	54.1167	46.0303	51.5841	WT HU 0 mg/ml	27.542	21.0028	21.9244	WT HU 0 mg/ml	15.0709	12.5485	14.6087
40 min	50.577	57.7121	73.0956	100.745		WT HU 10 mg/ml	100	100	100	WT HU 10 mg/ml	55.9924	72.8648	44.2791	WT HU 10 mg/ml	28.5649	34.6604	24.1749	WT HU 10 mg/ml	22.0613	25.2334	12.4818
80 min	23.4897	29.1334	49.144	110.892		mnl1D HU 0 mg/ml	100	100	100	mnl1D HU 0 mg/ml	66.1501	74.1353	79.0015	mnl1D HU 0 mg/ml	45.5094	53.7592	48.1635	mnl1D HU 0 mg/ml	30.7633	27.673	35.9587
120 min	14.076	19.9255	31.465	96.5408		hrd1D HU 0 mg/ml	100	100	100	hrd1D HU 0 mg/ml	117.803	90.8339	93.597	hrd1D HU 0 mg/ml	135.816	103.542	93.3183	hrd1D HU 0 mg/ml	121.124	91.2952	77.2033
S.E.	WT HU 0 mg/ml	WT HU 10 mg/ml	mnl1D HU 0 mg/ml	hrd1D HU 0 mg/ml
0 min	0	0	0	0
40 min	2.38804	8.29665	3.74613	8.56646
80 min	2.04351	3.04022	2.43146	12.8065
120 min	0.775351	3.83285	2.41746	12.9473
