# Supplementary material for: Hydroxyurea modulates thiol–disulfide homeostasis in the yeast endoplasmic reticulum
Source: Life Sci Alliance. 2025 Jun 20;8(8):e202503225. doi: 10.26508/lsa.202503225 (PMC12181674; doi:10.26508/lsa.202503225)
Supplement: Supplementary file 29 [file LSA-2025-03225_SdataF4.2.xlsx]

## Sheet: Fig 4C
Figure 4C
ratio of mCPY (vacuole form) at 120 min time point
	Column A	Column B	Column C	Column D	Column E	Column F
	WT, HU 0 mg/ml	ero1-1, HU 0 mg/ml	ero1-1, HU 1 mg/ml	ero1-1, HU 2 mg/ml	ero1-1, HU 5 mg/ml	ero1-1, HU 10 mg/ml
Ex. #1	0.80312	0.236821	0.540963	0.6326	0.730052	0.746342
Ex. #2	0.84429	0.273007	0.599034	0.608955	0.691926	0.728063
Ex. #3	0.835405	0.263902	0.592791	0.672735	0.713684	0.730333
In the figure, the values ​​are shown as percentages.

## Sheet: Fig 4C ANOVA results
Ordinary one-way ANOVA (ANOVA results)
Table Analyzed	CPY form m per t
Data sets analyzed	A-F
ANOVA summary
F	213
P value	<0.0001
P value summary	****
Significant diff. among means (P < 0.05)?	Yes
R squared	0.9889
Brown-Forsythe test
F (DFn, DFd)	0.2858 (5, 12)
P value	0.9119
P value summary	ns
Are SDs significantly different (P < 0.05)?	No
Bartlett's test
Bartlett's statistic (corrected)
P value
P value summary
Are SDs significantly different (P < 0.05)?
ANOVA table	SS	DF	MS	F (DFn, DFd)	P value
Treatment (between columns)	0.5936	5	0.1187	F (5, 12) = 213.0	P<0.0001
Residual (within columns)	0.006689	12	0.0005574
Total	0.6002	17
Data summary
Number of treatments (columns)	6
Number of values (total)	18

## Sheet: Fig 4C Multiple comparisons
Ordinary one-way ANOVA (multiple comparisons)
Number of families	1
Number of comparisons per family	5
Alpha	0.05
Dunnett's multiple comparisons test	Mean Diff.	95.00% CI of diff.	Below threshold?	Summary	Adjusted P Value	B-?
Column B vs. Column A	-0.5697	-0.6256 to -0.5138	Yes	****	<0.0001	A	Column A
Column B vs. Column C	-0.3197	-0.3756 to -0.2638	Yes	****	<0.0001	C	Column C
Column B vs. Column D	-0.3802	-0.4361 to -0.3243	Yes	****	<0.0001	D	Column D
Column B vs. Column E	-0.454	-0.5099 to -0.3980	Yes	****	<0.0001	E	Column E
Column B vs. Column F	-0.477	-0.5329 to -0.4211	Yes	****	<0.0001	F	Column F
Test details	Mean 1	Mean 2	Mean Diff.	SE of diff.	n1	n2	q	DF
Column B vs. Column A	0.2579	0.8276	-0.5697	0.01928	3	3	29.55	12
Column B vs. Column C	0.2579	0.5776	-0.3197	0.01928	3	3	16.58	12
Column B vs. Column D	0.2579	0.6381	-0.3802	0.01928	3	3	19.72	12
Column B vs. Column E	0.2579	0.7119	-0.454	0.01928	3	3	23.55	12
Column B vs. Column F	0.2579	0.7349	-0.477	0.01928	3	3	24.74	12
