# Supplementary material for: Hydroxyurea modulates thiol–disulfide homeostasis in the yeast endoplasmic reticulum
Source: Life Sci Alliance. 2025 Jun 20;8(8):e202503225. doi: 10.26508/lsa.202503225 (PMC12181674; doi:10.26508/lsa.202503225)
Supplement: Supplementary file 31 [file LSA-2025-03225_SdataFS14.2.xlsx]

## Sheet: Fig 14B
Figure 14B
	Column A	Column B	Column C	Column D	Column E	Column F	Column G	Column H
	37 WT, HU -	37 WT HU+	37 ero1-1 HU-	37 ero1-1 HU+	26 WT HU-	26 WT HU+	26 ero1-1 HU-	26 ero1-1 HU+
Ex. #1	18.1751	17.0101	75.4157	20.6346	5.18893	4.68245	5.20363	7.74305
Ex. #2	16.603	15.8906	75.2939	20.4141	1.75588	3.92245	6.05283	3.38663
Ex. #3	16.482	17.7602	71.7779	20.9373	1.6427	4.74571	9.52719	4.617

## Sheet: Fig 14B ANOVA results
Ordinary one-way ANOVA (ANOVA results)
Table Analyzed	ero1-1 HU 26 37
Data sets analyzed	A-H
ANOVA summary
F	639.8
P value	<0.0001
P value summary	****
Significant diff. among means (P < 0.05)?	Yes
R squared	0.9964
Brown-Forsythe test
F (DFn, DFd)	0.4326 (7, 16)
P value	0.8676
P value summary	ns
Are SDs significantly different (P < 0.05)?	No
Bartlett's test
Bartlett's statistic (corrected)
P value
P value summary
Are SDs significantly different (P < 0.05)?
ANOVA table	SS	DF	MS	F (DFn, DFd)	P value
Treatment (between columns)	11577	7	1654	F (7, 16) = 639.8	P<0.0001
Residual (within columns)	41.36	16	2.585
Total	11618	23
Data summary
Number of treatments (columns)	8
Number of values (total)	24

## Sheet: Fig 14B Multiple comparisons
Ordinary one-way ANOVA (multiple comparisons)
Number of families	1
Number of comparisons per family	7
Alpha	0.05
Dunnett's multiple comparisons test	Mean Diff.	95.00% CI of diff.	Below threshold?	Summary	Adjusted P Value	C-?
Column C vs. Column A	57.08	53.24 to 60.91	Yes	****	<0.0001	A	Column A
Column C vs. Column B	57.28	53.44 to 61.11	Yes	****	<0.0001	B	Column B
Column C vs. Column D	53.5	49.66 to 57.34	Yes	****	<0.0001	D	Column D
Column C vs. Column E	71.3	67.46 to 75.14	Yes	****	<0.0001	E	Column E
Column C vs. Column F	69.71	65.87 to 73.55	Yes	****	<0.0001	F	Column F
Column C vs. Column G	67.23	63.40 to 71.07	Yes	****	<0.0001	G	Column G
Column C vs. Column H	68.91	65.08 to 72.75	Yes	****	<0.0001	H	Column H
Test details	Mean 1	Mean 2	Mean Diff.	SE of diff.	n1	n2	q	DF
Column C vs. Column A	74.16	17.09	57.08	1.313	3	3	43.48	16
Column C vs. Column B	74.16	16.89	57.28	1.313	3	3	43.63	16
Column C vs. Column D	74.16	20.66	53.5	1.313	3	3	40.76	16
Column C vs. Column E	74.16	2.863	71.3	1.313	3	3	54.31	16
Column C vs. Column F	74.16	4.45	69.71	1.313	3	3	53.11	16
Column C vs. Column G	74.16	6.928	67.23	1.313	3	3	51.22	16
Column C vs. Column H	74.16	5.249	68.91	1.313	3	3	52.5	16

## Sheet: Fig 14C
Figure 14C
	Column A	Column B	Column C
	DTT-, HU-	DTT+, HU-	DTT+, HU+
Ex. #1	7.03755	35.8909	11.0035
Ex. #2	9.222	30.7357	8.24998
Ex. #3	8.36315	49.4016	9.75089

## Sheet: Fig 14C ANOVA results
Ordinary one-way ANOVA (ANOVA results)
Table Analyzed	wt DTT plus HU
Data sets analyzed	A-C
ANOVA summary
F	27.68
P value	0.0009
P value summary	***
Significant diff. among means (P < 0.05)?	Yes
R squared	0.9022
Brown-Forsythe test
F (DFn, DFd)	1.839 (2, 6)
P value	0.2382
P value summary	ns
Are SDs significantly different (P < 0.05)?	No
Bartlett's test
Bartlett's statistic (corrected)
P value
P value summary
Are SDs significantly different (P < 0.05)?
ANOVA table	SS	DF	MS	F (DFn, DFd)	P value
Treatment (between columns)	1772	2	886	F (2, 6) = 27.68	P=0.0009
Residual (within columns)	192.1	6	32.01
Total	1964	8
Data summary
Number of treatments (columns)	3
Number of values (total)	9

## Sheet: Fig 14C Multiple comparison
Ordinary one-way ANOVA (multiple comparisons)
Number of families	1
Number of comparisons per family	2
Alpha	0.05
Dunnett's multiple comparisons test	Mean Diff.	95.00% CI of diff.	Below threshold?	Summary	Adjusted P Value	A-?
Column A vs. Column B	-30.47	-43.69 to -17.24	Yes	**	0.0011	B	Column B
Column A vs. Column C	-1.461	-14.69 to 11.77	No	ns	0.9306	C	Column C
Test details	Mean 1	Mean 2	Mean Diff.	SE of diff.	n1	n2	q	DF
Column A vs. Column B	8.208	38.68	-30.47	4.62	3	3	6.595	6
Column A vs. Column C	8.208	9.668	-1.461	4.62	3	3	0.3162	6

## Sheet: Fig 14D
Figure 14D
ratio of mCPY (vacuole form) at 120 min time point
	Column A	Column B	Column C	Column D	Column E	Column F	Column G	Column H
	37 WT, HU -	37 WT HU+	37 ero1-1 HU-	37 ero1-1 HU+	26 WT HU-	26 WT HU+	26 ero1-1 HU-	26 ero1-1 HU+
Ex. #1	0.003827	0.004387	0.115493	0.02456	0.004716	0.007489	0.03604	0.034427
Ex. #2	0.004343	0.004671	0.105116	0.023929	0.004679	0.008329	0.03592	0.034807
Ex. #3	0.004128	0.004514	0.086294	0.016796	0.004823	0.007889	0.023067	0.025018

## Sheet: Fig 14D ANOVA results
Ordinary one-way ANOVA (ANOVA results)
Table Analyzed	ero1 upr lacz
Data sets analyzed	A-H
ANOVA summary
F	80.58
P value	<0.0001
P value summary	****
Significant diff. among means (P < 0.05)?	Yes
R squared	0.9724
Brown-Forsythe test
F (DFn, DFd)	1.433 (7, 16)
P value	0.2596
P value summary	ns
Are SDs significantly different (P < 0.05)?	No
Bartlett's test
Bartlett's statistic (corrected)
P value
P value summary
Are SDs significantly different (P < 0.05)?
ANOVA table	SS	DF	MS	F (DFn, DFd)	P value
Treatment (between columns)	0.02287	7	0.003266	F (7, 16) = 80.58	P<0.0001
Residual (within columns)	0.0006486	16	4.054e-05
Total	0.02351	23
Data summary
Number of treatments (columns)	8
Number of values (total)	24

## Sheet: Fig 14D Multiple comparison
Ordinary one-way ANOVA (multiple comparisons)
Number of families	1
Number of comparisons per family	7
Alpha	0.05
Dunnett's multiple comparisons test	Mean Diff.	95.00% CI of diff.	Below threshold?	Summary	Adjusted P Value	C-?
Column C vs. Column A	0.0982	0.08300 to 0.1134	Yes	****	<0.0001	A	Column A
Column C vs. Column B	0.09778	0.08258 to 0.1130	Yes	****	<0.0001	B	Column B
Column C vs. Column D	0.08054	0.06534 to 0.09574	Yes	****	<0.0001	D	Column D
Column C vs. Column E	0.09756	0.08236 to 0.1128	Yes	****	<0.0001	E	Column E
Column C vs. Column F	0.0944	0.07920 to 0.1096	Yes	****	<0.0001	F	Column F
Column C vs. Column G	0.07063	0.05543 to 0.08583	Yes	****	<0.0001	G	Column G
Column C vs. Column H	0.07088	0.05568 to 0.08608	Yes	****	<0.0001	H	Column H
Test details	Mean 1	Mean 2	Mean Diff.	SE of diff.	n1	n2	q	DF
Column C vs. Column A	0.1023	0.004099	0.0982	0.005198	3	3	18.89	16
Column C vs. Column B	0.1023	0.004524	0.09778	0.005198	3	3	18.81	16
Column C vs. Column D	0.1023	0.02176	0.08054	0.005198	3	3	15.49	16
Column C vs. Column E	0.1023	0.004739	0.09756	0.005198	3	3	18.77	16
Column C vs. Column F	0.1023	0.007902	0.0944	0.005198	3	3	18.16	16
Column C vs. Column G	0.1023	0.03168	0.07063	0.005198	3	3	13.59	16
Column C vs. Column H	0.1023	0.03142	0.07088	0.005198	3	3	13.64	16

## Sheet: Fig 14E
Figure 14E
Average	DTT mM	water	HU			0 mM DTT	1 mM DTT	2 mM DTT	5 mM DTT	HU	HU+1 mM DTT	HU+2 mM DTT	HU+5 mM DTT
	0	0.00229141	0.0042873		Ex. #1	0.00273296	0.26079	0.327658	0.256029	0.00514244	0.0743983	0.205392	0.156468
	1	0.226825	0.0748763		Ex. #2	0.00255594	0.242207	0.290425	0.227297	0.00480705	0.074328	0.159487	0.138216
	2	0.283701	0.162897		Ex. #3	0.00158532	0.177478	0.233019	0.16741	0.0029124	0.0759028	0.123813	0.28572
	5	0.216912	0.193468
S.E.	DTT mM
	0	0.00035672	0.000694235
	1	0.0252499	0.000513641
	2	0.027526	0.0236114
	5	0.026104	0.0464259

[truncated: 7 more sheets: Fig 14E t-test, Fig 14F, Fig 14F ANOVA results, Fig 14F Multiple comparison, Fig 14G, Fig 14G ANOVA results, Fig 14G Multiple comparison]
