# Supplementary material for: Hydroxyurea modulates thiol–disulfide homeostasis in the yeast endoplasmic reticulum
Source: Life Sci Alliance. 2025 Jun 20;8(8):e202503225. doi: 10.26508/lsa.202503225 (PMC12181674; doi:10.26508/lsa.202503225)
Supplement: Supplementary file 33 [file LSA-2025-03225_TableS2.xlsx]

## Sheet: Sheet1
Supplemental Table 2
Yeast strains used in this study
Genotype	Source	Name
Strain background: BY4741, genotype; MATa his3Δ1 leu2Δ0 met15Δ0 ura3Δ0	S. Michaelis	BY4741
Strain background: W303-1A, genotype; MATa ade2-1 ura3-1 his3-11,15 trp1-1 leu2-3,112 can1-100	T. Kamura	W303-1a
Strain background: BY4741, genotype; MATa his3Δ1 leu2Δ0 met15Δ0 ura3Δ0 hrd1Δ::KanR	Thermo Fisher Scientific	hrd1Δ
Strain background: BY4741, genotype; MATa his3Δ1 leu2Δ0 met15Δ0 ura3Δ0 yos9Δ::KanR	Thermo Fisher Scientific	yos9Δ
Strain background: BY4741, genotype; MATa his3Δ1 leu2Δ0 met15Δ0 ura3Δ0 hrd3Δ::KanR	Thermo Fisher Scientific	hrd3Δ
Strain background: BY4741, genotype; MATa his3Δ1 leu2Δ0 met15Δ0 ura3Δ0 mnl1Δ::KanR	Thermo Fisher Scientific	mnl1Δ
Strain background: W303-1A, genotype; MATa ade2-1 ura3-1 his3-11,15 trp1-1 leu2-3,112 can1-100 pdr5Δ::HPH	T. Kamura	KNY138
Strain background: W303-1A, genotype; MATa ade2-1 ura3-1 his3-11,15 trp1-1 leu2-3,112 can1-100 pdr5Δ::HPH pep4Δ::LEU2	(Nakatsukasa et al., 2013)	KNY140
Strain background: W303-1A, genotype; MATa ade2-1 ura3-1 his3-11,15 trp1-1 leu2-3,112 can1-100 pdr5Δ::HPH pep4Δ::LEU2 doa10Δ::CgHIS3	(Nakatsukasa et al, 2022b)	KNY147
Strain background: W303-1A, genotype; MATa ade2-1 ura3-1 his3-11,15 trp1-1 leu2-3,112 can1-100 pdr5Δ::HPH pep4Δ::LEU2 HRD1-3FLAG-KanR	(Nakatsukasa et al., 2013)	KNY220
Strain background: W303-1A, genotype; MATa ade2-1 ura3-1 his3-11,15 trp1-1 leu2-3,112 can1-100 pdr5Δ::HPH CIT2-GFP-SKL::CgHIS3	(Nishio et al., 2023)	KNY346
Strain background: W303-1A, genotype; MATa ade2-1 ura3-1 his3-11,15 trp1-1 leu2-3,112 can1-100 pdr5Δ::HPH ucc1Δ::KanR CIT2-GFP-SKL::CgHIS3	(Nishio et al., 2023)	KNY347
Strain background: W303-1A, genotype; MATa ade2-1 ura3-1 his3-11,15 trp1-1 leu2-3,112 can1-100 pdr5Δ::HPH pep4∆::LEU2 hrd1Δ::NatR	(Nakatsukasa et al, 2022a)	KNY392
Strain background: W303-1A, genotype; MATa ade2-1 ura3-1 his3-11,15 trp1-1 leu2-3,112 can1-100 pdr5Δ::HPH pep4Δ::LEU2 ucc1Δ::NatR	This study	KNY522
Strain background: W303-1A, genotype; MATa ade2-1 ura3-1 his3-11,15 trp1-1 leu2-3,112 can1-100 pdr5Δ::HPH tom1Δ::KanR cdh1Δ::LEU2	T. Kamura	KNY26-4I
Genotype; MATa ura3-52 leu2-3,112 ade2-101 kar2-159	(Kabani et al, 2003)	kar2-159
Genotype; MATa his3 ura3 leu2 lys2 trp1	R. Schekman	6-29
Genotype; MATa his3 ura3 leu2 trp1 sec12-4	R. Schekman	6-31
Genotype; MATa ura3-52 leu2-3,112 ero1-1	(Frand & Kaiser, 1998)	8-66
Genotype; MATa ura3-52 leu2-3,112 ero1-1 pdr5Δ::HPH	This study	KNY529
Genotype; MATa ura3-52 leu2-3,112	(Frand & Kaiser, 1998)	8-67
Strain background: W303-1B, genotype; MATα ade2-1 can1-100 ura3-1 leu2-3,112 trp1-1 his3-11,15 pdi1Δ::HIS pRS314 with PPDI1-PDI1 (CXXC CC CXXC)	(Holst et al., 1997)	12-35
Strain background: W303-1B, genotype; MATα ade2-1 can1-100 ura3-1 leu2-3,112 trp1-1 his3-11,15 pdi1Δ::HIS pRS314 with PPDI1-pdi1 (SXXS CC CXXC)	(Holst et al., 1997)	12-36
Strain background: W303-1B, genotype; MATα ade2-1 can1-100 ura3-1 leu2-3,112 trp1-1 his3-11,15 pdi1Δ::HIS pRS314 with PPDI1-pdi1 (CXXC CC SXXS)	(Holst et al., 1997)	12-37
